# Supplementary material for: Machine-Learning- and Structure-Based Virtual Screening for Selecting Cinnamic Acid Derivatives as Leishmania major DHFR-TS Inhibitors
Source: Molecules. 2023 Dec 28;29(1):179. doi: 10.3390/molecules29010179 (PMC10779987; doi:10.3390/molecules29010179)
Supplement: Supplementary file 1 [file molecules-29-00179-s001.zip]

Archive with 2 entries (2 files):
- Supplementary_figures.pdf
- Supplementary_material.xlsx
